# Supplementary material for: Preparation of Mixed Bis-N-Heterocyclic Carbene Rhodium(I) Complexes
Source: Molecules. 2022 Oct 18;27(20):7002. doi: 10.3390/molecules27207002 (PMC9611579; doi:10.3390/molecules27207002)
Supplement: Supplementary file 1 [file molecules-27-07002-s001.zip]

Archive with 1 entries (1 files):
- molecules-1979363-supplementary.pdf
